# Supplementary material for: Mitochondrial DNA is a sensitive surrogate and oxidative stress target in oral cancer cells
Source: PLoS One. 2024 Sep 3;19(9):e0304939. doi: 10.1371/journal.pone.0304939 (PMC11371132; doi:10.1371/journal.pone.0304939)
Supplement: S2 Fig — The values behind the means, standard deviations and the values used to build graphs, the points extracted from images for analysis, all include in these figures. (ZIP) [file pone.0304939.s002.zip]

Archive with 9 entries (8 files):
- S2_Fig2-original data/
- S2_Fig2-original data/S2_Fig2-1 -1original data.tif.png
- S2_Fig2-original data/S2_Fig2-1-2 original data.tif.png
- S2_Fig2-original data/S2_Fig2-1-3 original data.tif.png
- S2_Fig2-original data/S2_Fig2-1-4 original data.tif.png
- S2_Fig2-original data/S2_Fig2-2-1original data.tif.png
- S2_Fig2-original data/S2_Fig2-2-2 original data.tif.png
- S2_Fig2-original data/S2_Fig2-2-3 original data.tif.png
- S2_Fig2-original data/S2_Fig2-2-4 original data.tif.png
