# Supplementary material for: Mitochondrial DNA is a sensitive surrogate and oxidative stress target in oral cancer cells
Source: PLoS One. 2024 Sep 3;19(9):e0304939. doi: 10.1371/journal.pone.0304939 (PMC11371132; doi:10.1371/journal.pone.0304939)
Supplement: S5 Fig — The original gel electrophoresis images are included, along with the specific sample names and sizes represented by each band. (ZIP) [file pone.0304939.s005.zip]

Archive with 4 entries (3 files):
- S5_Fig5-original data/
- S5_Fig5-original data/S5_Fig5 original data.tif.tif
- S5_Fig5-original data/S5_raw_images notes.pdf
- S5_Fig5-original data/S5_raw_images.stp
