# Supplementary material for: Mitochondrial DNA is a sensitive surrogate and oxidative stress target in oral cancer cells
Source: PLoS One. 2024 Sep 3;19(9):e0304939. doi: 10.1371/journal.pone.0304939 (PMC11371132; doi:10.1371/journal.pone.0304939)
Supplement: S5 Fig — The original gel electrophoresis images are included, along with the specific sample names and sizes represented by each band. (ZIP) [file pone.0304939.s005.zip › S5_Fig5-original data/S5_raw_images.stp]

[File]
Type=STP
Version=1999.4
[Annotation]
PenSize=6
PenStyle=0
ArrowType=1
PenColorLo=65535
PenColorHi=255
TextColorLo=65535
TextColorHi=255
TextAngle=0
InvertTextAngle=0
TextBackgroundMode=1
[SpotDenso]
NoOfAOIs=20
Item1=(1,397,194,495,242)
Item2=(1,516,194,614,242)
Item3=(1,630,194,728,242)
Item4=(1,749,186,847,234)
Item5=(1,868,186,966,234)
Item6=(1,979,183,1077,231)
Item7=(1,1098,172,1196,220)
Item8=(1,1220,177,1318,225)
Item9=(1,1334,161,1432,209)
Item10=(1,1450,158,1548,206)
Item11=(1,397,242,493,653)
Item12=(1,516,242,612,653)
Item13=(1,630,242,726,653)
Item14=(1,754,234,850,645)
Item15=(1,865,234,961,645)
Item16=(1,981,231,1077,642)
Item17=(1,1095,220,1191,631)
Item18=(1,1220,230,1316,641)
Item19=(1,1336,229,1432,640)
Item20=(1,1450,206,1546,617)
[Creation]
Date=20160603
Time=120058
ImageID=0
Machine=0
[Image]
Type=0
Modified=0
Negative=0
[MonitorProfile]
ResponseGamma=2.4
ViewingAmbient=1.15
ViewingFlare=1.0
[DisplayConfiguration]
DeviceCorrected=1
Negative=0
BlackLevel=0.0
WhiteLevel=1.0
GammaAdjust=0.55
[CameraConfiguration]
AnalogGain=1.0
AnalogBlack=0.0
AnalogWhite=0.0
BinFactorHorz=1
BinFactorVert=1
ExposeTime=0
DelayTime=0
[CabinetConfiguration]
FilterCount=0
LightCount=0
